# Supplementary material for: Methylation of lysine 36 on histone H3 is required to control transposon activities in somatic cells
Source: Life Sci Alliance. 2023 May 11;6(8):e202201832. doi: 10.26508/lsa.202201832 (PMC10176111; doi:10.26508/lsa.202201832)
Supplement: Supplementary file 1 [file LSA-2022-01832_TableS1.xls]

## Sheet: Table S1
	Table S1: H3K36 methyltransferase specific transposon superfamily transcription
		RepeatMasker v.4.0.6	ash122/ash19011	NSDds46	Set21
	DNA/CMC-Transib	566 (0.40%)	2 (1.14%)	9 (1.50%)	39 (1.62%)
	DNA/hAT-hobo	198 (0.14%)	2 (1.14%)	8 (1.34%)	3 (0.12%)
	DNA/MULE-NOF	15 (0.01%)	-	-	-
	DNA/P	2065 (1.47%)	5 (2.84%)	28 (4.67%)	125 (5.19%)
	DNA/PiggyBac	19 (0.01%)	-	1 (0.17%)	-
	DNA/TcMar-Pogo	77 (0.05%)	-	-	-
	DNA/TcMar-Tc1	1105 (0.79%)	-	8 (1.34%)	27 (1.12%)
	LINE/CR1	1556 (1.11%)	2 (1.14%)	5 (0.83%)	74 (3.07%)
	LINE/I	391 (0.28%)	1 (0.57%)	3 (0.50%)	17 (0.71%)
	LINE/Jockey	4702 (3.35%)	9 (5.11%)	114 (19.03%)	164 (6.81%)
	LINE/LOA	398 (0.28%)	-	10 (1.67%)	27 (1.12%)
	LINE/R1	1410 (1.01%)	-	10 (1.67%)	82 (3.41%)
	LINE/R2	45 (0.03%)	-	-	2 (0.08%)
	Low_complexity	10414 (7.43%)	9 (5.11%)	26 (4.34%)	22 (0.91%)
	LTR/Copia	1122 (0.80%)	11 (6.25%)	10 (1.67%)	121 (5.03%)
	LTR/Gypsy	14937 (10.65%)	25 (14.20%)	114 (19.03%)	1090 (45.28%)
	LTR/Pao	3645 (2.60%)	5 (2.84%)	55 (9.18%)	363 (15.08%)
	Other	464 (0.33%)	-	-	1 (0.04%)
	RC/Helitron	7148 (5.10%)	5 (2.84%)	32 (5.34%)	51 (2.12%)
	RNA	100 (0.07%)	-	-	-
	rRNA	159 (0.11%)	-	-	-
	Satellite	2732 (1.95%)	1 (0.57%)	6 (1.00%)	2 (0.08%)
	Simple_repeat	86126 (61.42%)	99 (56.25%)	156 (26.04%)	197 (8.18%)
	SINE/tRNA-Deu-L2	54 (0.04%)	-	-	-
	Unknown	773 (0.55%)	-	4 (0.67%)	-
	Grand Total	140221 (100%)	176 (100%)	599 (100%)	2407 (100%)
