# Supplementary material for: Methylation of lysine 36 on histone H3 is required to control transposon activities in somatic cells
Source: Life Sci Alliance. 2023 May 11;6(8):e202201832. doi: 10.26508/lsa.202201832 (PMC10176111; doi:10.26508/lsa.202201832)
Supplement: Supplementary file 2 [file LSA-2022-01832_TableS2.xls]

## Sheet: Table S2
	Table S2: Enrichment of piRNA biosynthesis related gene ontology terms
	Annotation cluster enrichment score: 3.78
	Category	Term	Gene count	%	P-value	FDR	Fold enrichment
	GOTERM_BP_DIRECT	piRNA metabolic process (GO:0034587)	10	2	2.31e-08	1.47e-05	13.5
	GOTERM_CC_DIRECT	P granule (GO:0043186)	10	2	7.59e-06	0.000679	7.2
	UP_SEQ_FEATURE	Tudor (DOMAIN)	7	1.4	2.36e-05	0.006	11.12
	GOTERM_BP_DIRECT	P granule organization (GO:0030719)	5	1	0.000323	0.051	14.01
	INTERPRO	Tudor domain(IPR002999)	5	1	0.004	0.321	7.32
	GOTERM_BP_DIRECT	Karyosome formation (GO:0030717)	5	1	0.009	0.413	6.07
	SMART	TUDOR (SM00333)	3	0.6	0.071	0.957	6.72
