# Supplementary material for: Methylation of lysine 36 on histone H3 is required to control transposon activities in somatic cells
Source: Life Sci Alliance. 2023 May 11;6(8):e202201832. doi: 10.26508/lsa.202201832 (PMC10176111; doi:10.26508/lsa.202201832)
Supplement: Supplementary file 3 [file LSA-2022-01832_TableS3.xls]

## Sheet: Table S3
	Table S3: Differential transcription analysis of piwi/piRNA biosyntesis genes between H3K36R and H3K36K in whole larvae
		Gene	H3K36R log2FC ♀ (Meers et al.)	p-value	H3K36R log2FC ♂ (Meers et al.)	p-value
	Argonaut family	AGO3	1.63962	****	1.08792	***
		piwi	0.983593	**	1.25938	***
		aub	-0.38309	ns	-0.826396	**
	Heterochromatin piRNA transcription	moon	4.23434	****	4.73138	****
		del	0.526201	*	0.0893166	ns
	Nuclear proteins involved in piRNA biogenesis	rhi	1.25868	****	1.85242	****
		Hel25E	-0.203031	****	0.0748259	ns
		cuff	-0.948322	ns	-0.120015	ns
	Tudor-domain proteins	CG15930	3.59545	****	0.29008	ns
		fs(1)Yb	3.22099	****	2.18995	****
		krimp	2.48424	****	1.87754	****
		Kots	1.75752	**	0.0952056	ns
		BoYb	1.10941	**	0.807644	ns
		egg	1.00679	****	1.04626	****
		qin	0.973274	****	0.85345	****
		papi	0.783252	****	1.08487	****
		SoYb	0.541718	**	0.769884	****
		tud	0.194528	****	0.435139	****
		spn-E	-0.00415687	ns	-0.192225	ns
		vret	-0.364751	ns	-0.328922	ns
		tej	-0.437406	ns	-0.442021	ns
	Other nuage proteins	vas	1.69615	***	1.00012	***
		mael	0.31674	ns	-0.79814	**
		squ	-0.0354525	ns	0.423044	**
		armi	-0.204171	**	-0.328639	****
		zuc	-0.290218	ns	-0.336762	ns
		shu	-0.410197	ns	-0.45723	ns
